# Supplementary material for: Marine-Sulfated Polysaccharides Extracts Exhibit Contrasted Time-Dependent Immunomodulatory and Antiviral Properties on Porcine Monocytes and Alveolar Macrophages
Source: Animals (Basel). 2022 Sep 27;12(19):2576. doi: 10.3390/ani12192576 (PMC9559208; doi:10.3390/ani12192576)
Supplement: Supplementary file 1 [file animals-12-02576-s001.zip]

Archive with 4 entries (4 files):
- Hervet_Olmix_SuppFigS1_revised.pptx
- Hervet_Olmix_SuppFigS2_revised.pptx
- Hervet_Olmix_SuppFigS3_revised.pptx
- Hervet_Olmix_SuppFigS4_revised.pptx
